# Supplementary material for: BcGR1.1, a Cytoplasmic Localized Glutathione Reductase, Enhanced Tolerance to Copper Stress in Arabidopsis thaliana
Source: Antioxidants (Basel). 2022 Feb 15;11(2):389. doi: 10.3390/antiox11020389 (PMC8869148; doi:10.3390/antiox11020389)
Supplement: Supplementary file 1 [file antioxidants-11-00389-s001.zip]

Archive with 1 entries (1 files):
- antioxidants-1565547-supplementary.pdf
